# Supplementary material for: The Relationship between Cognitive Reserve and Math Abilities
Source: Front Aging Neurosci. 2017 Dec 22;9:429. doi: 10.3389/fnagi.2017.00429 (PMC5744435; doi:10.3389/fnagi.2017.00429)
Supplement: Supplementary Data Sheet 1 — The supplementary data contains a list of the jobs of the participants included in the study. [file DataSheet1.XLSX]

## Sheet: Sheet1
Main Job	N participants
airline employee	1
artisan	1
auto electrician	1
baby-sitter	1
baker	1
blacksmith	1
bookkeeper	1
commercial institution employee	1
construction worker	1
dress-store owner	1
driver	1
electrician	1
employee in a store	20
entrepreuner	1
house maid	1
insurance employee	1
Interpreter	1
labourer	2
lamp-store owner	1
mattress factory worker	1
municipality employee	1
never worked	1
nun	3
nurse	1
office employee	1
pharmacy cashier	1
pony-express	1
priest	1
salesperson	3
school assistant	1
secretary	1
tailor	2
teacher at High School	1
teacher at Primary School	2
TOTAL	60
